# Supplementary material for: Clear Cell Papillary Renal Cell Carcinoma Shares Distinct Molecular Characteristics and may be Significantly Associated With Higher Risk of Developing Second Primary Malignancy
Source: Pathol Oncol Res. 2021 Aug 27;27:1609809. doi: 10.3389/pore.2021.1609809 (PMC8432294; doi:10.3389/pore.2021.1609809)
Supplement: Supplementary file 1 [file Table2.XLSX]

## Sheet: Mutation rate
Comparing Mutation rate of CCPRCC with CCRCC/PRCC from TCGA cohort
Patient-id	PanKidney Pathology	Mutations Total
TCGA-A3-3331	Clear cell RCC	121
TCGA-A3-3378	Clear cell RCC	102
TCGA-A3-3380	Clear cell RCC	54
TCGA-A3-3383	Clear cell RCC	71
TCGA-AK-3425	Clear cell RCC	72
TCGA-CZ-4859	Clear cell RCC	147
TCGA-CZ-4866	Clear cell RCC	118
TCGA-B0-5699	Clear cell RCC	77
TCGA-B0-5705	Clear cell RCC	108
TCGA-CZ-5986	Clear cell RCC	88
TCGA-EU-5904	Clear cell RCC	63
TCGA-EU-5905	Clear cell RCC	85
TCGA-A3-3322	Clear cell RCC	76
TCGA-A3-3326	Clear cell RCC	88
TCGA-A3-3359	Clear cell RCC	n/a
TCGA-A3-3365	Clear cell RCC	59
TCGA-AS-3778	Clear cell RCC	113
TCGA-A3-3362	Clear cell RCC	80
TCGA-B2-4099	Clear cell RCC	117
TCGA-B8-4148	Clear cell RCC	61
TCGA-B8-4154	Clear cell RCC	79
TCGA-AK-3450	Clear cell RCC	78
TCGA-AK-3460	Clear cell RCC	76
TCGA-AK-3461	Clear cell RCC	55
TCGA-BP-4349	Clear cell RCC	38
TCGA-BP-4758	Clear cell RCC	35
TCGA-BP-4759	Clear cell RCC	94
TCGA-BP-4765	Clear cell RCC	31
TCGA-BP-4766	Clear cell RCC	34
TCGA-BP-4768	Clear cell RCC	58
TCGA-BP-4774	Clear cell RCC	49
TCGA-BP-4775	Clear cell RCC	49
TCGA-BP-4776	Clear cell RCC	n/a
TCGA-BP-4777	Clear cell RCC	14
TCGA-BP-4781	Clear cell RCC	40
TCGA-BP-4789	Clear cell RCC	36
TCGA-BP-4807	Clear cell RCC	62
TCGA-CJ-4886	Clear cell RCC	21
TCGA-CJ-4889	Clear cell RCC	21
TCGA-A3-3385	Clear cell RCC	87
TCGA-B0-5110	Clear cell RCC	93
TCGA-B0-5120	Clear cell RCC	89
TCGA-B8-5159	Clear cell RCC	76
TCGA-B8-5165	Clear cell RCC	34
TCGA-BP-4782	Clear cell RCC	120
TCGA-BP-4801	Clear cell RCC	86
TCGA-BP-4993	Clear cell RCC	101
TCGA-BP-4961	Clear cell RCC	65
TCGA-BP-4964	Clear cell RCC	134
TCGA-BP-4969	Clear cell RCC	n/a
TCGA-BP-4976	Clear cell RCC	111
TCGA-BP-4986	Clear cell RCC	47
TCGA-BP-4991	Clear cell RCC	67
TCGA-BP-4998	Clear cell RCC	52
TCGA-BP-4999	Clear cell RCC	70
TCGA-BP-5004	Clear cell RCC	69
TCGA-BP-5006	Clear cell RCC	45
TCGA-BP-5008	Clear cell RCC	63
TCGA-BP-5170	Clear cell RCC	63
TCGA-BP-5174	Clear cell RCC	55
TCGA-BP-5175	Clear cell RCC	60
TCGA-BP-5177	Clear cell RCC	62
TCGA-BP-5180	Clear cell RCC	57
TCGA-BP-5182	Clear cell RCC	98
TCGA-BP-5184	Clear cell RCC	49
TCGA-BP-5185	Clear cell RCC	111
TCGA-BP-5186	Clear cell RCC	52
TCGA-BP-5187	Clear cell RCC	90
TCGA-BP-5190	Clear cell RCC	63
TCGA-BP-5192	Clear cell RCC	75
TCGA-BP-5194	Clear cell RCC	45
TCGA-BP-5195	Clear cell RCC	94
TCGA-BP-5196	Clear cell RCC	75
TCGA-CJ-4905	Clear cell RCC	81
TCGA-CJ-4908	Clear cell RCC	47
TCGA-CZ-4853	Clear cell RCC	152
TCGA-A3-3358	Clear cell RCC	113
TCGA-A3-3387	Clear cell RCC	121
TCGA-B0-5691	Clear cell RCC	81
TCGA-B0-5697	Clear cell RCC	97
TCGA-B0-5700	Clear cell RCC	91
TCGA-B0-5707	Clear cell RCC	65
TCGA-B2-5635	Clear cell RCC	101
TCGA-B2-5636	Clear cell RCC	26
TCGA-B2-5641	Clear cell RCC	112
TCGA-CJ-5671	Clear cell RCC	108
TCGA-CW-5583	Clear cell RCC	57
TCGA-CW-5588	Clear cell RCC	73
TCGA-CW-5589	Clear cell RCC	85
TCGA-DV-5565	Clear cell RCC	78
TCGA-DV-5566	Clear cell RCC	75
TCGA-DV-5567	Clear cell RCC	22
TCGA-DV-5568	Clear cell RCC	13
TCGA-DV-5569	Clear cell RCC	24
TCGA-DV-5574	Clear cell RCC	30
TCGA-DV-5575	Clear cell RCC	39
TCGA-B8-5545	Clear cell RCC	41
TCGA-CW-6093	Clear cell RCC	147
TCGA-CZ-5982	Clear cell RCC	65
TCGA-3Z-A93Z	Clear cell RCC	116
TCGA-A3-A6NI	Clear cell RCC	99
TCGA-A3-A6NJ	Clear cell RCC	74
TCGA-A3-A6NN	Clear cell RCC	131
TCGA-A3-A8CQ	Clear cell RCC	71
TCGA-A3-A8OU	Clear cell RCC	112
TCGA-A3-A8OV	Clear cell RCC	195
TCGA-A3-A8OX	Clear cell RCC	66
TCGA-B8-A54F	Clear cell RCC	44
TCGA-B8-A54G	Clear cell RCC	64
TCGA-B8-A54K	Clear cell RCC	n/a
TCGA-B8-A7U6	Clear cell RCC	92
TCGA-CW-6096	Clear cell RCC	n/a
TCGA-DV-A4VZ	Clear cell RCC	18
TCGA-GK-A6C7	Clear cell RCC	136
TCGA-MM-A84U	Clear cell RCC	124
TCGA-MW-A4EC	Clear cell RCC	61
TCGA-T7-A92I	Clear cell RCC	48
TCGA-A3-3319	Clear cell RCC	119
TCGA-A3-3320	Clear cell RCC	126
TCGA-A3-3323	Clear cell RCC	73
TCGA-A3-3324	Clear cell RCC	n/a
TCGA-A3-3329	Clear cell RCC	n/a
TCGA-A3-3382	Clear cell RCC	136
TCGA-AK-3444	Clear cell RCC	138
TCGA-A3-3349	Clear cell RCC	68
TCGA-B2-3924	Clear cell RCC	107
TCGA-B2-4102	Clear cell RCC	92
TCGA-BP-4161	Clear cell RCC	100
TCGA-BP-4162	Clear cell RCC	75
TCGA-CJ-4634	Clear cell RCC	125
TCGA-AK-3434	Clear cell RCC	73
TCGA-AK-3454	Clear cell RCC	58
TCGA-BP-4158	Clear cell RCC	61
TCGA-BP-4165	Clear cell RCC	101
TCGA-BP-4176	Clear cell RCC	95
TCGA-BP-4325	Clear cell RCC	n/a
TCGA-BP-4338	Clear cell RCC	55
TCGA-BP-4756	Clear cell RCC	50
TCGA-BP-4804	Clear cell RCC	21
TCGA-CJ-4635	Clear cell RCC	58
TCGA-CJ-4872	Clear cell RCC	39
TCGA-CJ-4874	Clear cell RCC	61
TCGA-CJ-4892	Clear cell RCC	47
TCGA-CJ-4893	Clear cell RCC	37
TCGA-CZ-4862	Clear cell RCC	82
TCGA-A3-3367	Clear cell RCC	111
TCGA-A3-3370	Clear cell RCC	56
TCGA-A3-3373	Clear cell RCC	86
TCGA-B0-5119	Clear cell RCC	125
TCGA-B0-5121	Clear cell RCC	68
TCGA-BP-4959	Clear cell RCC	n/a
TCGA-BP-4963	Clear cell RCC	125
TCGA-BP-4968	Clear cell RCC	61
TCGA-BP-4975	Clear cell RCC	30
TCGA-BP-4977	Clear cell RCC	57
TCGA-BP-4982	Clear cell RCC	55
TCGA-BP-4987	Clear cell RCC	40
TCGA-BP-4992	Clear cell RCC	59
TCGA-BP-4995	Clear cell RCC	52
TCGA-BP-5000	Clear cell RCC	58
TCGA-BP-5001	Clear cell RCC	53
TCGA-CJ-4899	Clear cell RCC	59
TCGA-BP-5169	Clear cell RCC	83
TCGA-CJ-4903	Clear cell RCC	63
TCGA-CZ-4856	Clear cell RCC	91
TCGA-AK-3458	Clear cell RCC	52
TCGA-B0-5399	Clear cell RCC	72
TCGA-B8-4621	Clear cell RCC	130
TCGA-B0-5690	Clear cell RCC	81
TCGA-B0-5693	Clear cell RCC	58
TCGA-B0-5695	Clear cell RCC	98
TCGA-B0-5702	Clear cell RCC	104
TCGA-B0-5703	Clear cell RCC	127
TCGA-B2-5633	Clear cell RCC	97
TCGA-B8-5546	Clear cell RCC	31
TCGA-B8-5549	Clear cell RCC	98
TCGA-B8-5551	Clear cell RCC	99
TCGA-B8-5553	Clear cell RCC	82
TCGA-CJ-5683	Clear cell RCC	104
TCGA-CW-5581	Clear cell RCC	90
TCGA-B0-5698	Clear cell RCC	98
TCGA-B0-5710	Clear cell RCC	57
TCGA-B0-5812	Clear cell RCC	67
TCGA-B8-4146	Clear cell RCC	59
TCGA-B8-5552	Clear cell RCC	41
TCGA-CJ-5686	Clear cell RCC	85
TCGA-CJ-6031	Clear cell RCC	94
TCGA-CW-6088	Clear cell RCC	n/a
TCGA-CW-6090	Clear cell RCC	141
TCGA-CZ-5984	Clear cell RCC	61
TCGA-CZ-5988	Clear cell RCC	57
TCGA-EU-5906	Clear cell RCC	91
TCGA-6D-AA2E	Clear cell RCC	51
TCGA-A3-A6NL	Clear cell RCC	662
TCGA-B8-A54E	Clear cell RCC	60
TCGA-B8-A54I	Clear cell RCC	89
TCGA-B8-A8YJ	Clear cell RCC	49
TCGA-BP-5181	Clear cell RCC	n/a
TCGA-DV-A4W0	Clear cell RCC	122
TCGA-G6-A8L7	Clear cell RCC	101
TCGA-MM-A563	Clear cell RCC	60
TCGA-A3-3311	Clear cell RCC	81
TCGA-BP-4353	Clear cell RCC	n/a
TCGA-B0-5102	Clear cell RCC	63
TCGA-B0-5104	Clear cell RCC	94
TCGA-A3-3325	Clear cell RCC	n/a
TCGA-B0-4824	Clear cell RCC	104
TCGA-BP-4331	Clear cell RCC	46
TCGA-BP-4762	Clear cell RCC	88
TCGA-BP-4763	Clear cell RCC	38
TCGA-BP-4790	Clear cell RCC	29
TCGA-A3-3376	Clear cell RCC	80
TCGA-B0-4823	Clear cell RCC	154
TCGA-B0-4945	Clear cell RCC	66
TCGA-B0-5106	Clear cell RCC	112
TCGA-BP-5168	Clear cell RCC	168
TCGA-B0-5077	Clear cell RCC	81
TCGA-BP-4988	Clear cell RCC	46
TCGA-BP-5173	Clear cell RCC	111
TCGA-BP-5176	Clear cell RCC	172
TCGA-CZ-4865	Clear cell RCC	74
TCGA-CJ-5672	Clear cell RCC	129
TCGA-DV-5576	Clear cell RCC	30
TCGA-CJ-6027	Clear cell RCC	121
TCGA-CJ-6030	Clear cell RCC	153
TCGA-A3-3346	Clear cell RCC	139
TCGA-B2-4098	Clear cell RCC	121
TCGA-BP-4159	Clear cell RCC	71
TCGA-BP-4170	Clear cell RCC	53
TCGA-BP-4326	Clear cell RCC	62
TCGA-BP-4340	Clear cell RCC	50
TCGA-B0-4833	Clear cell RCC	66
TCGA-B0-4837	Clear cell RCC	46
TCGA-B0-4838	Clear cell RCC	47
TCGA-B0-4839	Clear cell RCC	61
TCGA-CZ-4854	Clear cell RCC	88
TCGA-B0-5088	Clear cell RCC	95
TCGA-BP-5009	Clear cell RCC	55
TCGA-BP-5189	Clear cell RCC	69
TCGA-CJ-4920	Clear cell RCC	194
TCGA-CJ-5689	Clear cell RCC	105
TCGA-G6-A8L8	Clear cell RCC	114
TCGA-A3-3316	Clear cell RCC	57
TCGA-A3-3317	Clear cell RCC	114
TCGA-A3-3343	Clear cell RCC	n/a
TCGA-A3-3363	Clear cell RCC	73
TCGA-AK-3429	Clear cell RCC	54
TCGA-AK-3451	Clear cell RCC	118
TCGA-AK-3456	Clear cell RCC	61
TCGA-CJ-4639	Clear cell RCC	88
TCGA-BP-4173	Clear cell RCC	19
TCGA-BP-4174	Clear cell RCC	39
TCGA-A3-3357	Clear cell RCC	133
TCGA-BP-4960	Clear cell RCC	90
TCGA-BP-4962	Clear cell RCC	60
TCGA-BP-5007	Clear cell RCC	48
TCGA-BP-5199	Clear cell RCC	90
TCGA-BP-5200	Clear cell RCC	61
TCGA-CJ-4912	Clear cell RCC	115
TCGA-CZ-5451	Clear cell RCC	123
TCGA-CZ-5452	Clear cell RCC	56
TCGA-CZ-5456	Clear cell RCC	111
TCGA-CZ-5463	Clear cell RCC	82
TCGA-CZ-5470	Clear cell RCC	84
TCGA-B0-5706	Clear cell RCC	89
TCGA-CJ-6032	Clear cell RCC	67
TCGA-CZ-5985	Clear cell RCC	80
TCGA-CZ-5989	Clear cell RCC	57
TCGA-CJ-4642	Clear cell RCC	n/a
TCGA-A3-3351	Clear cell RCC	n/a
TCGA-B2-4101	Clear cell RCC	107
TCGA-CJ-5675	Clear cell RCC	103
TCGA-B2-A4SR	Clear cell RCC	65
TCGA-B8-A54H	Clear cell RCC	106
TCGA-B8-A54J	Clear cell RCC	86
TCGA-MM-A564	Clear cell RCC	119
TCGA-CJ-4643	Clear cell RCC	178
TCGA-CJ-4876	Clear cell RCC	39
TCGA-AK-3431	Clear cell RCC	75
TCGA-B0-4822	Clear cell RCC	71
TCGA-BP-4169	Clear cell RCC	48
TCGA-BP-4327	Clear cell RCC	n/a
TCGA-BP-4342	Clear cell RCC	44
TCGA-CZ-4858	Clear cell RCC	69
TCGA-CZ-4861	Clear cell RCC	100
TCGA-B0-4816	Clear cell RCC	85
TCGA-B0-4818	Clear cell RCC	106
TCGA-B0-4852	Clear cell RCC	130
TCGA-CZ-5453	Clear cell RCC	131
TCGA-CZ-5469	Clear cell RCC	76
TCGA-CZ-4864	Clear cell RCC	107
TCGA-BP-4970	Clear cell RCC	43
TCGA-CJ-4869	Clear cell RCC	91
TCGA-A3-3372	Clear cell RCC	90
TCGA-B8-4151	Clear cell RCC	89
TCGA-B8-4620	Clear cell RCC	95
TCGA-BP-4163	Clear cell RCC	68
TCGA-BP-4167	Clear cell RCC	100
TCGA-CJ-4636	Clear cell RCC	95
TCGA-CJ-4640	Clear cell RCC	92
TCGA-AK-3445	Clear cell RCC	109
TCGA-B0-4718	Clear cell RCC	72
TCGA-BP-4160	Clear cell RCC	66
TCGA-BP-4166	Clear cell RCC	70
TCGA-BP-4330	Clear cell RCC	42
TCGA-BP-4332	Clear cell RCC	n/a
TCGA-BP-4351	Clear cell RCC	65
TCGA-BP-4761	Clear cell RCC	87
TCGA-BP-4803	Clear cell RCC	65
TCGA-CJ-4870	Clear cell RCC	45
TCGA-CJ-4873	Clear cell RCC	77
TCGA-CJ-4878	Clear cell RCC	32
TCGA-CJ-4881	Clear cell RCC	53
TCGA-CJ-4884	Clear cell RCC	50
TCGA-B0-5108	Clear cell RCC	71
TCGA-B0-5113	Clear cell RCC	55
TCGA-B8-5158	Clear cell RCC	84
TCGA-B8-5163	Clear cell RCC	107
TCGA-B8-5164	Clear cell RCC	120
TCGA-BP-4967	Clear cell RCC	99
TCGA-BP-4971	Clear cell RCC	59
TCGA-BP-4972	Clear cell RCC	66
TCGA-BP-4973	Clear cell RCC	42
TCGA-BP-4983	Clear cell RCC	114
TCGA-BP-4989	Clear cell RCC	103
TCGA-BP-5183	Clear cell RCC	69
TCGA-BP-5191	Clear cell RCC	87
TCGA-BP-5202	Clear cell RCC	57
TCGA-CJ-4882	Clear cell RCC	108
TCGA-CJ-4897	Clear cell RCC	77
TCGA-CJ-4902	Clear cell RCC	102
TCGA-CJ-4916	Clear cell RCC	70
TCGA-B0-4710	Clear cell RCC	125
TCGA-CZ-5457	Clear cell RCC	108
TCGA-CZ-5458	Clear cell RCC	56
TCGA-CZ-5466	Clear cell RCC	97
TCGA-B0-5696	Clear cell RCC	78
TCGA-B0-5709	Clear cell RCC	113
TCGA-B8-5550	Clear cell RCC	158
TCGA-CJ-5684	Clear cell RCC	68
TCGA-B8-4153	Clear cell RCC	108
TCGA-EU-5907	Clear cell RCC	66
TCGA-A3-A8OW	Clear cell RCC	43
TCGA-B8-A54D	Clear cell RCC	85
TCGA-A3-3307	Clear cell RCC	n/a
TCGA-A3-3308	Clear cell RCC	115
TCGA-AK-3428	Clear cell RCC	75
TCGA-BP-4345	Clear cell RCC	20
TCGA-BP-4347	Clear cell RCC	39
TCGA-BP-4797	Clear cell RCC	19
TCGA-B0-5097	Clear cell RCC	83
TCGA-B0-5116	Clear cell RCC	90
TCGA-BP-5198	Clear cell RCC	102
TCGA-CJ-4901	Clear cell RCC	73
TCGA-CJ-4907	Clear cell RCC	98
TCGA-B0-5400	Clear cell RCC	63
TCGA-CZ-4863	Clear cell RCC	72
TCGA-CZ-5459	Clear cell RCC	135
TCGA-B0-5692	Clear cell RCC	101
TCGA-B0-5701	Clear cell RCC	153
TCGA-CJ-5676	Clear cell RCC	98
TCGA-CW-5587	Clear cell RCC	89
TCGA-B0-5711	Clear cell RCC	49
TCGA-B0-5713	Clear cell RCC	142
TCGA-A3-3347	Clear cell RCC	59
TCGA-A3-3352	Clear cell RCC	n/a
TCGA-BP-4164	Clear cell RCC	85
TCGA-B0-4693	Clear cell RCC	98
TCGA-B0-4707	Clear cell RCC	100
TCGA-B0-4843	Clear cell RCC	75
TCGA-B0-4849	Clear cell RCC	23
TCGA-BP-4329	Clear cell RCC	51
TCGA-BP-4341	Clear cell RCC	53
TCGA-BP-4343	Clear cell RCC	31
TCGA-BP-4355	Clear cell RCC	19
TCGA-CJ-4894	Clear cell RCC	66
TCGA-B0-4842	Clear cell RCC	81
TCGA-B0-5095	Clear cell RCC	110
TCGA-B0-5096	Clear cell RCC	128
TCGA-B0-5100	Clear cell RCC	44
TCGA-BP-5010	Clear cell RCC	95
TCGA-B0-5075	Clear cell RCC	128
TCGA-B0-5085	Clear cell RCC	103
TCGA-BP-4981	Clear cell RCC	86
TCGA-BP-4985	Clear cell RCC	133
TCGA-CJ-4913	Clear cell RCC	86
TCGA-B0-4706	Clear cell RCC	78
TCGA-B0-4810	Clear cell RCC	92
TCGA-B0-4811	Clear cell RCC	165
TCGA-B0-4815	Clear cell RCC	105
TCGA-CZ-5467	Clear cell RCC	84
TCGA-B0-5694	Clear cell RCC	96
TCGA-AK-3455	Clear cell RCC	78
TCGA-AK-3430	Clear cell RCC	114
TCGA-B0-4694	Clear cell RCC	75
TCGA-B0-4713	Clear cell RCC	74
TCGA-B0-4813	Clear cell RCC	62
TCGA-B0-4848	Clear cell RCC	42
TCGA-BP-4337	Clear cell RCC	40
TCGA-BP-4346	Clear cell RCC	47
TCGA-BP-4798	Clear cell RCC	22
TCGA-BP-4799	Clear cell RCC	22
TCGA-B0-4827	Clear cell RCC	126
TCGA-B0-5099	Clear cell RCC	108
TCGA-B0-5109	Clear cell RCC	73
TCGA-B0-5081	Clear cell RCC	72
TCGA-CZ-5465	Clear cell RCC	171
TCGA-CJ-5679	Clear cell RCC	140
TCGA-CW-5584	Clear cell RCC	n/a
TCGA-B0-4817	Clear cell RCC	64
TCGA-CJ-4891	Clear cell RCC	15
TCGA-AK-3436	Clear cell RCC	72
TCGA-B0-5115	Clear cell RCC	72
TCGA-B0-5712	Clear cell RCC	132
TCGA-B4-5377	Clear cell RCC	88
TCGA-B8-4622	Clear cell RCC	138
TCGA-CJ-4871	Clear cell RCC	45
TCGA-CJ-4885	Clear cell RCC	41
TCGA-CJ-4890	Clear cell RCC	15
TCGA-CJ-4904	Clear cell RCC	74
TCGA-CJ-5682	Clear cell RCC	112
TCGA-CW-5591	Clear cell RCC	65
TCGA-BP-5201	Clear cell RCC	66
TCGA-CZ-5460	Clear cell RCC	89
TCGA-CZ-5464	Clear cell RCC	n/a
TCGA-CW-5585	Clear cell RCC	71
TCGA-B0-5402	Clear cell RCC	73
TCGA-B0-5092	Clear cell RCC	111
TCGA-CZ-5461	Clear cell RCC	102
TCGA-CZ-5462	Clear cell RCC	99
TCGA-G6-A5PC	Clear cell RCC	89
TCGA-B0-4691	Clear cell RCC	106
TCGA-B0-4828	Clear cell RCC	100
TCGA-B0-4841	Clear cell RCC	103
TCGA-B0-5107	Clear cell RCC	81
TCGA-CZ-5454	Clear cell RCC	46
TCGA-G6-A8L6	Clear cell RCC	97
TCGA-CJ-4637	Clear cell RCC	78
TCGA-CJ-5678	Clear cell RCC	76
TCGA-B8-4143	Clear cell RCC	116
TCGA-CJ-4638	Clear cell RCC	119
TCGA-CJ-4641	Clear cell RCC	84
TCGA-CJ-4644	Clear cell RCC	116
TCGA-B0-4701	Clear cell RCC	n/a
TCGA-B0-4703	Clear cell RCC	38
TCGA-B0-4844	Clear cell RCC	52
TCGA-B0-4845	Clear cell RCC	55
TCGA-B0-4846	Clear cell RCC	48
TCGA-B0-4847	Clear cell RCC	43
TCGA-BP-4335	Clear cell RCC	n/a
TCGA-BP-4771	Clear cell RCC	27
TCGA-BP-4787	Clear cell RCC	54
TCGA-CJ-4868	Clear cell RCC	25
TCGA-CJ-4875	Clear cell RCC	106
TCGA-CJ-4887	Clear cell RCC	43
TCGA-CJ-4888	Clear cell RCC	13
TCGA-CJ-4895	Clear cell RCC	46
TCGA-CZ-4857	Clear cell RCC	96
TCGA-BP-4974	Clear cell RCC	53
TCGA-BP-5178	Clear cell RCC	85
TCGA-CJ-4918	Clear cell RCC	107
TCGA-CJ-4923	Clear cell RCC	78
TCGA-B0-4712	Clear cell RCC	144
TCGA-B0-5080	Clear cell RCC	89
TCGA-CJ-5677	Clear cell RCC	116
TCGA-CJ-5680	Clear cell RCC	78
TCGA-CJ-5681	Clear cell RCC	51
TCGA-CW-5590	Clear cell RCC	n/a
TCGA-CJ-6028	Clear cell RCC	86
TCGA-CJ-6033	Clear cell RCC	101
TCGA-CW-5580	Clear cell RCC	132
TCGA-CW-6087	Clear cell RCC	97
TCGA-B0-4697	Clear cell RCC	40
TCGA-B0-4714	Clear cell RCC	83
TCGA-B0-4819	Clear cell RCC	43
TCGA-BP-4352	Clear cell RCC	95
TCGA-B0-4836	Clear cell RCC	25
TCGA-B0-5094	Clear cell RCC	114
TCGA-CZ-5455	Clear cell RCC	59
TCGA-CZ-5468	Clear cell RCC	176
TCGA-CZ-5987	Clear cell RCC	75
TCGA-DV-A4VX	Clear cell RCC	107
TCGA-B0-4690	Clear cell RCC	74
TCGA-B0-4814	Clear cell RCC	66
TCGA-BP-4354	Clear cell RCC	30
TCGA-BP-4770	Clear cell RCC	90
TCGA-B0-4700	Clear cell RCC	56
TCGA-CJ-4900	Clear cell RCC	56
TCGA-AL-3472	Papillary RCC	70
TCGA-B9-4114	Papillary RCC	114
TCGA-B9-4116	Papillary RCC	118
TCGA-B9-4617	Papillary RCC	84
TCGA-B9-5156	Papillary RCC	112
TCGA-A4-7732	Papillary RCC	83
TCGA-HE-A5NJ	Papillary RCC	81
TCGA-5P-A9JV	Papillary RCC	76
TCGA-5P-A9JW	Papillary RCC	118
TCGA-5P-A9JZ	Papillary RCC	67
TCGA-5P-A9K0	Papillary RCC	131
TCGA-5P-A9K2	Papillary RCC	108
TCGA-5P-A9K4	Papillary RCC	n/a
TCGA-5P-A9K6	Papillary RCC	69
TCGA-5P-A9K8	Papillary RCC	28
TCGA-5P-A9KC	Papillary RCC	115
TCGA-5P-A9KF	Papillary RCC	n/a
TCGA-5P-A9JY	Papillary RCC	160
TCGA-5P-A9K3	Papillary RCC	90
TCGA-B9-4115	Papillary RCC	104
TCGA-DW-5560	Papillary RCC	51
TCGA-DW-5561	Papillary RCC	67
TCGA-EV-5901	Papillary RCC	59
TCGA-EV-5903	Papillary RCC	144
TCGA-BQ-7046	Papillary RCC	131
TCGA-BQ-7059	Papillary RCC	318
TCGA-BQ-7060	Papillary RCC	393
TCGA-BQ-7062	Papillary RCC	71
TCGA-G7-6792	Papillary RCC	79
TCGA-G7-6795	Papillary RCC	316
TCGA-A4-7583	Papillary RCC	454
TCGA-A4-7584	Papillary RCC	105
TCGA-A4-7734	Papillary RCC	75
TCGA-DW-7834	Papillary RCC	88
TCGA-DW-7836	Papillary RCC	54
TCGA-DW-7837	Papillary RCC	131
TCGA-DW-7838	Papillary RCC	122
TCGA-DW-7839	Papillary RCC	62
TCGA-DW-7840	Papillary RCC	114
TCGA-DW-7841	Papillary RCC	68
TCGA-DW-7842	Papillary RCC	35
TCGA-GL-7773	Papillary RCC	169
TCGA-J7-6720	Papillary RCC	54
TCGA-A4-7996	Papillary RCC	117
TCGA-A4-7997	Papillary RCC	104
TCGA-G7-7502	Papillary RCC	96
TCGA-A4-8311	Papillary RCC	73
TCGA-A4-8515	Papillary RCC	70
TCGA-A4-8630	Papillary RCC	68
TCGA-IZ-8196	Papillary RCC	112
TCGA-B1-A47N	Papillary RCC	43
TCGA-IA-A40X	Papillary RCC	31
TCGA-A4-A4ZT	Papillary RCC	68
TCGA-HE-A5NF	Papillary RCC	91
TCGA-HE-A5NH	Papillary RCC	115
TCGA-HE-A5NI	Papillary RCC	151
TCGA-HE-A5NL	Papillary RCC	105
TCGA-MH-A55Z	Papillary RCC	127
TCGA-MH-A561	Papillary RCC	134
TCGA-MH-A562	Papillary RCC	86
TCGA-A4-A5DU	Papillary RCC	40
TCGA-AT-A5NU	Papillary RCC	89
TCGA-DW-7963	Papillary RCC	30
TCGA-GL-A59T	Papillary RCC	113
TCGA-PJ-A5Z8	Papillary RCC	96
TCGA-PJ-A5Z9	Papillary RCC	86
TCGA-A4-A6HP	Papillary RCC	130
TCGA-B1-A654	Papillary RCC	87
TCGA-B9-A5W7	Papillary RCC	25
TCGA-G7-A4TM	Papillary RCC	48
TCGA-IZ-A6M8	Papillary RCC	119
TCGA-IZ-A6M9	Papillary RCC	92
TCGA-KV-A6GE	Papillary RCC	64
TCGA-2Z-A9J1	Papillary RCC	141
TCGA-2Z-A9J6	Papillary RCC	74
TCGA-2Z-A9J8	Papillary RCC	45
TCGA-2Z-A9JE	Papillary RCC	136
TCGA-2Z-A9JG	Papillary RCC	116
TCGA-2Z-A9JL	Papillary RCC	129
TCGA-2Z-A9JM	Papillary RCC	81
TCGA-2Z-A9JP	Papillary RCC	87
TCGA-2Z-A9JQ	Papillary RCC	126
TCGA-2Z-A9JR	Papillary RCC	71
TCGA-2Z-A9JT	Papillary RCC	114
TCGA-4A-A93W	Papillary RCC	143
TCGA-A4-A772	Papillary RCC	67
TCGA-B3-A6W5	Papillary RCC	55
TCGA-B9-A8YH	Papillary RCC	135
TCGA-F9-A7Q0	Papillary RCC	27
TCGA-F9-A7VF	Papillary RCC	107
TCGA-G7-A8LE	Papillary RCC	111
TCGA-GL-A9DC	Papillary RCC	159
TCGA-GL-A9DD	Papillary RCC	131
TCGA-KV-A74V	Papillary RCC	37
TCGA-MH-A854	Papillary RCC	175
TCGA-MH-A856	Papillary RCC	100
TCGA-O9-A75Z	Papillary RCC	32
TCGA-P4-AAVM	Papillary RCC	76
TCGA-SX-A71R	Papillary RCC	65
TCGA-SX-A71S	Papillary RCC	193
TCGA-SX-A71U	Papillary RCC	136
TCGA-SX-A71V	Papillary RCC	151
TCGA-SX-A71W	Papillary RCC	55
TCGA-SX-A7SN	Papillary RCC	143
TCGA-SX-A7SQ	Papillary RCC	135
TCGA-SX-A7SS	Papillary RCC	148
TCGA-SX-A7SU	Papillary RCC	62
TCGA-UN-AAZ9	Papillary RCC	37
TCGA-UZ-A9PK	Papillary RCC	105
TCGA-UZ-A9PO	Papillary RCC	140
TCGA-UZ-A9PP	Papillary RCC	111
TCGA-UZ-A9PR	Papillary RCC	149
TCGA-UZ-A9PV	Papillary RCC	75
TCGA-UZ-A9PX	Papillary RCC	146
TCGA-UZ-A9Q0	Papillary RCC	83
TCGA-UZ-A9Q1	Papillary RCC	115
TCGA-Y8-A894	Papillary RCC	126
TCGA-Y8-A895	Papillary RCC	149
TCGA-Y8-A897	Papillary RCC	104
TCGA-Y8-A898	Papillary RCC	95
TCGA-Y8-A8RY	Papillary RCC	102
TCGA-Y8-A8RZ	Papillary RCC	89
TCGA-Y8-A8S0	Papillary RCC	58
TCGA-AL-3471	Papillary RCC	n/a
TCGA-B9-4113	Papillary RCC	104
TCGA-2Z-A9JS	Papillary RCC	168
TCGA-IA-A83W	Papillary RCC	103
TCGA-SX-A7SP	Papillary RCC	114
TCGA-UZ-A9PJ	Papillary RCC	94
TCGA-UZ-A9PU	Papillary RCC	76
TCGA-BQ-7051	Papillary RCC	165
TCGA-B1-7332	Papillary RCC	66
TCGA-B9-7268	Papillary RCC	83
TCGA-B9-A5W8	Papillary RCC	60
TCGA-A4-A5XZ	Papillary RCC	81
TCGA-2K-A9WE	Papillary RCC	75
TCGA-2Z-A9J5	Papillary RCC	133
TCGA-4A-A93Y	Papillary RCC	44
TCGA-MH-A855	Papillary RCC	39
TCGA-SX-A7SR	Papillary RCC	128
TCGA-UZ-A9PL	Papillary RCC	101
TCGA-UZ-A9PM	Papillary RCC	86
TCGA-UZ-A9PS	Papillary RCC	346
TCGA-V9-A7HT	Papillary RCC	106
TCGA-2Z-A9J3	Papillary RCC	182
TCGA-IA-A83S	Papillary RCC	182
TCGA-IA-A83T	Papillary RCC	86
TCGA-B9-5155	Papillary RCC	151
TCGA-G7-6797	Papillary RCC	1309
TCGA-A4-8516	Papillary RCC	n/a
TCGA-B1-A47M	Papillary RCC	127
TCGA-GL-A59R	Papillary RCC	122
TCGA-UZ-A9PZ	Papillary RCC	69
TCGA-G7-A8LD	Papillary RCC	67
TCGA-P4-AAVL	Papillary RCC	108
TCGA-UZ-A9PQ	Papillary RCC	n/a
TCGA-GL-6846	Papillary RCC	250
TCGA-AL-7173	Papillary RCC	85
TCGA-G7-A8LB	Papillary RCC	142
TCGA-2Z-A9J7	Papillary RCC	66
TCGA-A4-7288	Papillary RCC	102
TCGA-5P-A9KA	Papillary RCC	129
TCGA-5P-A9K9	Papillary RCC	n/a
TCGA-BQ-5876	Papillary RCC	117
TCGA-BQ-5881	Papillary RCC	52
TCGA-BQ-5883	Papillary RCC	45
TCGA-BQ-5884	Papillary RCC	76
TCGA-BQ-5892	Papillary RCC	95
TCGA-BQ-7050	Papillary RCC	37
TCGA-BQ-7055	Papillary RCC	17
TCGA-BQ-7061	Papillary RCC	140
TCGA-G7-6790	Papillary RCC	117
TCGA-G7-6796	Papillary RCC	195
TCGA-HE-7128	Papillary RCC	435
TCGA-A4-8098	Papillary RCC	114
TCGA-A4-8312	Papillary RCC	19
TCGA-A4-8518	Papillary RCC	n/a
TCGA-GL-8500	Papillary RCC	110
TCGA-A4-A48D	Papillary RCC	137
TCGA-MH-A560	Papillary RCC	67
TCGA-P4-A5E7	Papillary RCC	132
TCGA-P4-A5EB	Papillary RCC	204
TCGA-P4-A5ED	Papillary RCC	18
TCGA-A4-A5Y0	Papillary RCC	84
TCGA-B1-A655	Papillary RCC	129
TCGA-B1-A656	Papillary RCC	151
TCGA-KV-A6GD	Papillary RCC	91
TCGA-2Z-A9J2	Papillary RCC	118
TCGA-2Z-A9JD	Papillary RCC	159
TCGA-2Z-A9JN	Papillary RCC	29
TCGA-B9-A8YI	Papillary RCC	158
TCGA-G7-A8LC	Papillary RCC	21
TCGA-GL-A9DE	Papillary RCC	151
TCGA-PJ-A8JU	Papillary RCC	137
TCGA-WN-A9G9	Papillary RCC	91
TCGA-BQ-7045	Papillary RCC	137
TCGA-IA-A83V	Papillary RCC	96
TCGA-AL-3473	Papillary RCC	91
TCGA-HE-7129	Papillary RCC	698
TCGA-IZ-8195	Papillary RCC	96
TCGA-B1-5398	Papillary RCC	153
TCGA-BQ-5875	Papillary RCC	107
TCGA-BQ-5878	Papillary RCC	145
TCGA-BQ-5890	Papillary RCC	112
TCGA-BQ-5891	Papillary RCC	50
TCGA-BQ-5887	Papillary RCC	34
TCGA-BQ-7044	Papillary RCC	433
TCGA-BQ-7048	Papillary RCC	304
TCGA-BQ-7053	Papillary RCC	214
TCGA-B9-A44B	Papillary RCC	185
TCGA-P4-A5E6	Papillary RCC	119
TCGA-Q2-A5QZ	Papillary RCC	98
TCGA-B9-A69E	Papillary RCC	123
TCGA-2Z-A9JI	Papillary RCC	16
TCGA-2Z-A9JK	Papillary RCC	114
TCGA-5P-A9JU	Papillary RCC	109
TCGA-F9-A97G	Papillary RCC	92
TCGA-P4-AAVK	Papillary RCC	n/a
TCGA-BQ-5880	Papillary RCC	74
TCGA-BQ-5882	Papillary RCC	96
TCGA-BQ-7058	Papillary RCC	105
TCGA-A4-7585	Papillary RCC	114
TCGA-G7-7501	Papillary RCC	57
TCGA-J7-8537	Papillary RCC	58
TCGA-A4-A5Y1	Papillary RCC	99
TCGA-4A-A93X	Papillary RCC	138
TCGA-AL-3466	Papillary RCC	67
TCGA-G7-6789	Papillary RCC	69
TCGA-A4-A57E	Papillary RCC	99
TCGA-SX-A7SM	Papillary RCC	110
TCGA-A4-7915	Papillary RCC	39
TCGA-GL-7966	Papillary RCC	60
TCGA-F9-A4JJ	Papillary RCC	49
TCGA-P4-A5E8	Papillary RCC	61
TCGA-P4-A5EA	Papillary RCC	91
TCGA-BQ-5879	Papillary RCC	38
TCGA-BQ-5894	Papillary RCC	47
TCGA-F9-A8NY	Papillary RCC	59
TCGA-BQ-5893	Papillary RCC	73
TCGA-G7-6793	Papillary RCC	325
K190388	Clear cell papillary renal cell carcinoma	26
K190340	Clear cell papillary renal cell carcinoma	78
K160062	Clear cell papillary renal cell carcinoma	47
K10511	Clear cell papillary renal cell carcinoma	42
2015-02224	Clear cell papillary renal cell carcinoma	47
K170208	Clear cell papillary renal cell carcinoma	23
K160403	Clear cell papillary renal cell carcinoma	12
2017-01076	Clear cell papillary renal cell carcinoma	6
2018-29299	Clear cell papillary renal cell carcinoma	8
2017-14875	Clear cell papillary renal cell carcinoma	27
K160168	Clear cell papillary renal cell carcinoma	13
K150051	Clear cell papillary renal cell carcinoma	19
2017-18882	Clear cell papillary renal cell carcinoma	2
K180142	Clear cell papillary renal cell carcinoma	22
2018-27115	Clear cell papillary renal cell carcinoma	4
2018-37178	Clear cell papillary renal cell carcinoma	7
K180320	Clear cell papillary renal cell carcinoma	2
2019-29373	Clear cell papillary renal cell carcinoma	2

## Sheet: tumor mutation burden
Sample Id	tumor mutation burden
K150051	0.6 Muts/Mb
2017-01076	0 Muts/Mb
2018-27115	0.1 Muts/Mb
2018-37178	0.2 Muts/Mb
2019-29373	0 Muts/Mb
K10511	1.5 Muts/Mb
K160062	1.5 Muts/Mb
K160168	0.3 Muts/Mb
K160403	0.2 Muts/Mb
K170208	0.6 Muts/Mb
K180142	0.7 Muts/Mb
K190340	2.7 Muts/Mb
K190388	0.8 Muts/Mb
2017-14875	3.1 Muts/Mb
2017-18882	1.6 Muts/Mb
2018-29299	0.2 Muts/Mb
2015-02224	1.2 Muts/Mb
K180320	0 Muts/Mb

## Sheet: Microsatellite Instability
Sample Id	Microsatellite Instability
K150051	MSS
2017-01076	MSS
2018-27115	MSS
2018-37178	MSS
2019-29373	MSS
K10511	MSS
K160062	MSS
K160168	MSS
K160403	MSS
K170208	MSS
K180142	MSS
K190340	MSS
K190388	MSS
2017-14875	MSS
2017-18882	MSS
2018-29299	MSS
2015-02224	MSS
K180320	MSS
